# Supplementary material for: Modification of Visual Contrast in the Dining Environment and Its Impact on Dietary Intake in Older Adults—A Systematic Review
Source: Nutrients. 2026 Jul 16;18(14):2338. doi: 10.3390/nu18142338 (PMC13415140; doi:10.3390/nu18142338)
Supplement: Supplementary file 1 [file nutrients-18-02338-s001.zip]

Archive with 1 entries (1 files):
- nutrients-4385468-supplementary.pdf
